# Supplementary material for: Controlling the Synchronization of Molecular Oscillators through Indirect Coupling
Source: Micromachines (Basel). 2022 Feb 1;13(2):245. doi: 10.3390/mi13020245 (PMC8877793; doi:10.3390/mi13020245)
Supplement: Supplementary file 1 [file micromachines-13-00245-s001.zip]

Archive with 1 entries (1 files):
- micromachines-1531749-supplementary.pdf
